# Supplementary material for: Effects of Caulerpa lentillifera on Growth Performance, Antioxidant Capacity and Intestinal Microbiota of Litopenaeus vannamei
Source: Biology (Basel). 2025 Dec 4;14(12):1738. doi: 10.3390/biology14121738 (PMC12730858; doi:10.3390/biology14121738)
Supplement: Supplementary file 1 [file biology-14-01738-s001.zip]

Archive with 1 entries (1 files):
- biology-3987383-supplementary.pdf
